# Supplementary material for: Associations of Serum Calprotectin, Arterial Stiffness and Long COVID Symptoms in Dalmatian Kidney Transplant Recipients
Source: Viruses. 2023 Aug 21;15(8):1776. doi: 10.3390/v15081776 (PMC10458603; doi:10.3390/v15081776)
Supplement: Supplementary file 1 [file viruses-15-01776-s001.zip]

Archive with 1 entries (1 files):
- viruses-2533001-supplementary.pdf
